# Supplementary material for: The effect of SGLT-2 inhibitors on cardiorespiratory fitness capacity: A systematic review and meta-analysis
Source: Front Physiol. 2023 Jan 10;13:1081920. doi: 10.3389/fphys.2022.1081920 (PMC9871354; doi:10.3389/fphys.2022.1081920)
Supplement: Supplementary file 1 [file Table2.xlsx]

## Sheet: VO2 peak
Author	Year	Tsample	Tmean	Tsd	Csample	Cmean	Csd
Newman	2019	15	3.7	6.28	15	2.3	7.54
Carbone	2020	17	0.7	4.08	19	-0.5	4.07
Kumar	2018	10	3.95	4.03	10	-4.9	2.92
santos	2020	42	1.1	4.77	42	-0.5	4.44
Núñez	2018	19	12.01	0.43	19	10.9	0.3
Carbone	2018	15	15.8	3.02	15	14.5	3.1

## Sheet: REP
Author	year	n	mean	sd	conN	conmean	consd
Newman	2019	15	-0.19	0.0825833	15	-0.27	0.0737564
Carbone	2020	17	-0.19	4.3589	19	-0.01	0.0652687
Kumar	2018	10	0.026	0.0825833	10	-0.008	0.0754983

## Sheet: VAT
Author	year	n	mean	sd	conN	conmean	consd
Carbone	2020	17	1.4	2.46617	19	0.2	3.23265
Kumar	2018	10	2.18	2.63439	10	-0.07	3.18119

## Sheet: VE-VCO2 SLOPE
Author	Year	n	mean	sd	conN	conmean	consd
Carbone	2020	17	-0.2	5.86123	19	-0.1	7.21609
Kumar	2018	10	-4.12	3.8259	10	2.13	2.21955
santos	2020	42	-0.9	5.15131	42	0.6	6.7161
